# Supplementary material for: Association mapping for total polyphenol content, total flavonoid content and antioxidant activity in barley
Source: BMC Genomics. 2018 Jan 25;19:81. doi: 10.1186/s12864-018-4483-6 (PMC5784657; doi:10.1186/s12864-018-4483-6)
Supplement: Supplementary file 1 — Cultivated and wild barley genotypes used in this study. C: cultivated barley; W: wild barley; XZ: Tibetan wild barley. (XLSX 21 kb) [file 12864_2018_4483_MOESM1_ESM.xlsx]

## Sheet: Sheet1
Table S1. Cultivated and wild barley genotypes used in this paper.
Number	Genotype	Location	Latitude	Longitude
C1	Shan8709	Southern east of China	NA	NA
C2	Dan2	Southern east of China	NA	NA
C3	Yanyin1	Southern east of China	NA	NA
C4	Nan76-31	Southern east of China	NA	NA
C5	ZAU White	Southern east of China	NA	NA
C6	Xindeng Menggu	Southern east of China	NA	NA
C7	Ludao	Southern east of China	NA	NA
C8	ShennongE1	Southern east of China	NA	NA
C9	Zahuangshen1	Southern east of China	NA	NA
C10	ZAU5	Southern east of China	NA	NA
C11	Yiwu 2-row	Southern east of China	NA	NA
C12	ZAU12	Southern east of China	NA	NA
C13	Japan Ertiao-2	Southern east of China	NA	NA
C14	Fuxuan48	Southern east of China	NA	NA
C15	Ea52	Southern east of China	NA	NA
C16	Buzhimeiyu	Southern east of China	NA	NA
C17	Japan133	Southern east of China	NA	NA
C18	Gang2	Southern east of China	NA	NA
C19	Meili Golden	Southern east of China	NA	NA
C20	Shang1154	Southern east of China	NA	NA
C21	Zhejiangfu	Southern east of China	NA	NA
C22	Haizi2	Southern east of China	NA	NA
C23	Clippey	Southern east of China	NA	NA
C24	Pisuibo	Southern east of China	NA	NA
C25	Wuqi Golden	Southern east of China	NA	NA
C26	Feiqi5	Southern east of China	NA	NA
C27	Feiqi210	Southern east of China	NA	NA
C28	Hu4	Southern east of China	NA	NA
C29	Ganmu Ertiao	Southern east of China	NA	NA
C30	Chengcheng17	Southern east of China	NA	NA
C31	Xiu79-2	Southern east of China	NA	NA
C32	Xiu87-33	Southern east of China	NA	NA
C33	Yangzhou711	Southern east of China	NA	NA
C34	Qingyin3822	Southern east of China	NA	NA
C35	86-F021	Southern east of China	NA	NA
C36	Sabaylis	Southern east of China	NA	NA
C37	Zhou87-guan4	Southern east of China	NA	NA
C38	Tai91-7	Southern east of China	NA	NA
C39	Zhenming Ertiao	Southern east of China	NA	NA
C40	Kanto Golden	Southern east of China	NA	NA
C41	Zaoshu7	Southern east of China	NA	NA
C42	Tong1	Southern east of China	NA	NA
C43	Sutanyin3	Southern east of China	NA	NA
C44	Mo93	Southern east of China	NA	NA
C45	Qianjian	Southern east of China	NA	NA
C46	Wumang 6-row	Southern east of China	NA	NA
C47	Chunfengpi	Southern east of China	NA	NA
C48	Dulihuang	Southern east of China	NA	NA
C49	Fuyin1	Southern east of China	NA	NA
C50	Haha	Southern east of China	NA	NA
C51	Bizhe	Southern east of China	NA	NA
C52	Qiannailong	Southern east of China	NA	NA
C53	Donggong	Southern east of China	NA	NA
C54	Belae	Southern east of China	NA	NA
C55	Allaweinuw	Southern east of China	NA	NA
C56	Xi80	Southern east of China	NA	NA
C57	Ticn	Southern east of China	NA	NA
C58	Situoputexinyin10	Southern east of China	NA	NA
C59	Rudong3 Xuan	Southern east of China	NA	NA
C60	Qingyin2916	Southern east of China	NA	NA
C61	Mianyang81-18	Southern east of China	NA	NA
C62	Hongxu 2-row	Southern east of China	NA	NA
C63	Feng'ai 2-row	Southern east of China	NA	NA
C64	Zhongshu1	Southern east of China	NA	NA
C65	Ai49	Southern east of China	NA	NA
C66	Danmai1	Southern east of China	NA	NA
C67	CM72	Southern east of China	NA	NA
W1	XZ1	Tibet	26°00'~39°47'	73°19'~104°47'
W2	XZ2	Tibet	26°00'~39°47'	73°19'~104°47'
W3	XZ3	Tibet	26°00'~39°47'	73°19'~104°47'
W4	XZ4	Tibet	26°00'~39°47'	73°19'~104°47'
W5	XZ5	Tibet	26°00'~39°47'	73°19'~104°47'
W6	XZ11	Tibet	26°00'~39°47'	73°19'~104°47'
W7	XZ14	Tibet	26°00'~39°47'	73°19'~104°47'
W8	XZ15	Tibet	26°00'~39°47'	73°19'~104°47'
W9	XZ16	Tibet	26°00'~39°47'	73°19'~104°47'
W10	XZ17	Tibet	26°00'~39°47'	73°19'~104°47'
W11	XZ18	Tibet	26°00'~39°47'	73°19'~104°47'
W12	XZ20	Tibet	26°00'~39°47'	73°19'~104°47'
W13	XZ21	Tibet	26°00'~39°47'	73°19'~104°47'
W14	XZ22	Tibet	26°00'~39°47'	73°19'~104°47'
W15	XZ23	Tibet	26°00'~39°47'	73°19'~104°47'
W16	XZ24	Tibet	26°00'~39°47'	73°19'~104°47'
W17	XZ26	Tibet	26°00'~39°47'	73°19'~104°47'
W18	XZ27	Tibet	26°00'~39°47'	73°19'~104°47'
W19	XZ28	Tibet	26°00'~39°47'	73°19'~104°47'
W20	XZ30	Tibet	26°00'~39°47'	73°19'~104°47'
W21	XZ31	Tibet	26°00'~39°47'	73°19'~104°47'
W22	XZ32	Tibet	26°00'~39°47'	73°19'~104°47'
W23	XZ33	Tibet	26°00'~39°47'	73°19'~104°47'
W24	XZ34	Tibet	26°00'~39°47'	73°19'~104°47'
W25	XZ35	Tibet	26°00'~39°47'	73°19'~104°47'
W26	XZ36	Tibet	26°00'~39°47'	73°19'~104°47'
W27	XZ37	Tibet	26°00'~39°47'	73°19'~104°47'
W28	XZ38	Tibet	26°00'~39°47'	73°19'~104°47'
W29	XZ40	Tibet	26°00'~39°47'	73°19'~104°47'
W30	XZ42	Tibet	26°00'~39°47'	73°19'~104°47'
W31	XZ43	Tibet	26°00'~39°47'	73°19'~104°47'
W32	XZ44	Tibet	26°00'~39°47'	73°19'~104°47'
W33	XZ45	Tibet	26°00'~39°47'	73°19'~104°47'
W34	XZ46	Tibet	26°00'~39°47'	73°19'~104°47'
W35	XZ48	Tibet	26°00'~39°47'	73°19'~104°47'
W36	XZ52	Tibet	26°00'~39°47'	73°19'~104°47'
W37	XZ54	Tibet	26°00'~39°47'	73°19'~104°47'
W38	XZ55	Tibet	26°00'~39°47'	73°19'~104°47'
W39	XZ57	Tibet	26°00'~39°47'	73°19'~104°47'
W40	XZ58	Tibet	26°00'~39°47'	73°19'~104°47'
W41	XZ59	Tibet	26°00'~39°47'	73°19'~104°47'
W42	XZ60	Tibet	26°00'~39°47'	73°19'~104°47'
W43	XZ61	Tibet	26°00'~39°47'	73°19'~104°47'
W44	XZ62	Tibet	26°00'~39°47'	73°19'~104°47'
W45	XZ63	Tibet	26°00'~39°47'	73°19'~104°47'
W46	XZ65	Tibet	26°00'~39°47'	73°19'~104°47'
W47	XZ66	Tibet	26°00'~39°47'	73°19'~104°47'
W48	XZ68	Tibet	26°00'~39°47'	73°19'~104°47'
W49	XZ69	Tibet	26°00'~39°47'	73°19'~104°47'
W50	XZ70	Tibet	26°00'~39°47'	73°19'~104°47'
W51	XZ71	Tibet	26°00'~39°47'	73°19'~104°47'
W52	XZ73	Tibet	26°00'~39°47'	73°19'~104°47'
W53	XZ74	Tibet	26°00'~39°47'	73°19'~104°47'
W54	XZ75	Tibet	26°00'~39°47'	73°19'~104°47'
W55	XZ76	Tibet	26°00'~39°47'	73°19'~104°47'
W56	XZ77	Tibet	26°00'~39°47'	73°19'~104°47'
W57	XZ78	Tibet	26°00'~39°47'	73°19'~104°47'
W58	XZ79	Tibet	26°00'~39°47'	73°19'~104°47'
W59	XZ80	Tibet	26°00'~39°47'	73°19'~104°47'
W60	XZ81	Tibet	26°00'~39°47'	73°19'~104°47'
W61	XZ82	Tibet	26°00'~39°47'	73°19'~104°47'
W62	XZ83	Tibet	26°00'~39°47'	73°19'~104°47'
W63	XZ84	Tibet	26°00'~39°47'	73°19'~104°47'
W64	XZ85	Tibet	26°00'~39°47'	73°19'~104°47'
W65	XZ86	Tibet	26°00'~39°47'	73°19'~104°47'
W66	XZ87	Tibet	26°00'~39°47'	73°19'~104°47'
W67	XZ88	Tibet	26°00'~39°47'	73°19'~104°47'
W68	XZ90	Tibet	26°00'~39°47'	73°19'~104°47'
W69	XZ91	Tibet	26°00'~39°47'	73°19'~104°47'
W70	XZ92	Tibet	26°00'~39°47'	73°19'~104°47'
W71	XZ93	Tibet	26°00'~39°47'	73°19'~104°47'
W72	XZ94	Tibet	26°00'~39°47'	73°19'~104°47'
W73	XZ95	Tibet	26°00'~39°47'	73°19'~104°47'
W74	XZ96	Tibet	26°00'~39°47'	73°19'~104°47'
W75	XZ97	Tibet	26°00'~39°47'	73°19'~104°47'
W76	XZ98	Tibet	26°00'~39°47'	73°19'~104°47'
W77	XZ99	Tibet	26°00'~39°47'	73°19'~104°47'
W78	XZ100	Tibet	26°00'~39°47'	73°19'~104°47'
W79	XZ101	Tibet	26°00'~39°47'	73°19'~104°47'
W80	XZ102	Tibet	26°00'~39°47'	73°19'~104°47'
W81	XZ103	Tibet	26°00'~39°47'	73°19'~104°47'
W82	XZ104	Tibet	26°00'~39°47'	73°19'~104°47'
W83	XZ105	Tibet	26°00'~39°47'	73°19'~104°47'
W84	XZ106	Tibet	26°00'~39°47'	73°19'~104°47'
W85	XZ107	Tibet	26°00'~39°47'	73°19'~104°47'
W86	XZ108	Tibet	26°00'~39°47'	73°19'~104°47'
W87	XZ109	Tibet	26°00'~39°47'	73°19'~104°47'
W88	XZ110	Tibet	26°00'~39°47'	73°19'~104°47'
W89	XZ111	Tibet	26°00'~39°47'	73°19'~104°47'
W90	XZ112	Tibet	26°00'~39°47'	73°19'~104°47'
W91	XZ113	Tibet	26°00'~39°47'	73°19'~104°47'
W92	XZ114	Tibet	26°00'~39°47'	73°19'~104°47'
W93	XZ115	Tibet	26°00'~39°47'	73°19'~104°47'
W94	XZ116	Tibet	26°00'~39°47'	73°19'~104°47'
W95	XZ118	Tibet	26°00'~39°47'	73°19'~104°47'
W96	XZ119	Tibet	26°00'~39°47'	73°19'~104°47'
W97	XZ120	Tibet	26°00'~39°47'	73°19'~104°47'
W98	XZ121	Tibet	26°00'~39°47'	73°19'~104°47'
W99	XZ122	Tibet	26°00'~39°47'	73°19'~104°47'
W100	XZ123	Tibet	26°00'~39°47'	73°19'~104°47'
W101	XZ124	Tibet	26°00'~39°47'	73°19'~104°47'
W102	XZ126	Tibet	26°00'~39°47'	73°19'~104°47'
W103	XZ129	Tibet	26°00'~39°47'	73°19'~104°47'
W104	XZ130	Tibet	26°00'~39°47'	73°19'~104°47'
W105	XZ131	Tibet	26°00'~39°47'	73°19'~104°47'
W106	XZ132	Tibet	26°00'~39°47'	73°19'~104°47'
W107	XZ133	Tibet	26°00'~39°47'	73°19'~104°47'
W108	XZ134	Tibet	26°00'~39°47'	73°19'~104°47'
W109	XZ135	Tibet	26°00'~39°47'	73°19'~104°47'
W110	XZ136	Tibet	26°00'~39°47'	73°19'~104°47'
W111	XZ137	Tibet	26°00'~39°47'	73°19'~104°47'
W112	XZ138	Tibet	26°00'~39°47'	73°19'~104°47'
W113	XZ139	Tibet	26°00'~39°47'	73°19'~104°47'
W114	XZ140	Tibet	26°00'~39°47'	73°19'~104°47'
W115	XZ141	Tibet	26°00'~39°47'	73°19'~104°47'
W116	XZ142	Tibet	26°00'~39°47'	73°19'~104°47'
W117	XZ143	Tibet	26°00'~39°47'	73°19'~104°47'
W118	XZ144	Tibet	26°00'~39°47'	73°19'~104°47'
W119	XZ146	Tibet	26°00'~39°47'	73°19'~104°47'
W120	XZ147	Tibet	26°00'~39°47'	73°19'~104°47'
W121	XZ148	Tibet	26°00'~39°47'	73°19'~104°47'
W122	XZ149	Tibet	26°00'~39°47'	73°19'~104°47'
W123	XZ150	Tibet	26°00'~39°47'	73°19'~104°47'
W124	XZ151	Tibet	26°00'~39°47'	73°19'~104°47'
W125	XZ152	Tibet	26°00'~39°47'	73°19'~104°47'
W126	XZ153	Tibet	26°00'~39°47'	73°19'~104°47'
W127	XZ154	Tibet	26°00'~39°47'	73°19'~104°47'
W128	XZ155	Tibet	26°00'~39°47'	73°19'~104°47'
W129	XZ156	Tibet	26°00'~39°47'	73°19'~104°47'
W130	XZ158	Tibet	26°00'~39°47'	73°19'~104°47'
W131	XZ160	Tibet	26°00'~39°47'	73°19'~104°47'
W132	XZ161	Tibet	26°00'~39°47'	73°19'~104°47'
W133	XZ162	Tibet	26°00'~39°47'	73°19'~104°47'
W134	XZ163	Tibet	26°00'~39°47'	73°19'~104°47'
W135	XZ164	Tibet	26°00'~39°47'	73°19'~104°47'
W136	XZ165	Tibet	26°00'~39°47'	73°19'~104°47'
W137	XZ166	Tibet	26°00'~39°47'	73°19'~104°47'
W138	XZ167	Tibet	26°00'~39°47'	73°19'~104°47'
W139	XZ168	Tibet	26°00'~39°47'	73°19'~104°47'
W140	XZ169	Tibet	26°00'~39°47'	73°19'~104°47'
W141	XZ170	Tibet	26°00'~39°47'	73°19'~104°47'
W142	XZ171	Tibet	26°00'~39°47'	73°19'~104°47'
W143	XZ172	Tibet	26°00'~39°47'	73°19'~104°47'
W144	XZ173	Tibet	26°00'~39°47'	73°19'~104°47'
W145	XZ175	Tibet	26°00'~39°47'	73°19'~104°47'
W146	XZ176	Tibet	26°00'~39°47'	73°19'~104°47'
W147	XZ177	Tibet	26°00'~39°47'	73°19'~104°47'
W148	XZ178	Tibet	26°00'~39°47'	73°19'~104°47'
W149	XZ179	Tibet	26°00'~39°47'	73°19'~104°47'
W150	XZ180	Tibet	26°00'~39°47'	73°19'~104°47'
W151	XZ182	Tibet	26°00'~39°47'	73°19'~104°47'
W152	XZ184	Tibet	26°00'~39°47'	73°19'~104°47'
W153	XZ185	Tibet	26°00'~39°47'	73°19'~104°47'
W154	XZ186	Tibet	26°00'~39°47'	73°19'~104°47'
W155	XZ187	Tibet	26°00'~39°47'	73°19'~104°47'
W156	XZ188	Tibet	26°00'~39°47'	73°19'~104°47'
Note: C: cultivated barley; W: wild barley; XZ: Tibetan wild barley.
