# Supplementary material for: Association mapping for total polyphenol content, total flavonoid content and antioxidant activity in barley
Source: BMC Genomics. 2018 Jan 25;19:81. doi: 10.1186/s12864-018-4483-6 (PMC5784657; doi:10.1186/s12864-018-4483-6)
Supplement: Supplementary file 2 — MAF and PIC of 801 DArT markers. MAF, Minor allele frequency; PIC, polymorphic information content. (XLSX 40 kb) [file 12864_2018_4483_MOESM2_ESM.xlsx]

## Sheet: Table S1
Additional file 2: Table S2. MAF and PIC of 801 DArT markers.
Marker Name	MAF	PIC
bPb-5064	0.183486	0.318
bPb-6451	0.364055	0.47
bPb-7697	0.227273	0.344
bPb-1663	0.0235849	0.05
bPb-0405	0.205607	0.329
bPb-1348	0.374408	0.462
bPb-3622	0.366197	0.457
bPb-1165	0.362791	0.455
bPb-9881	0.37037	0.46
bPb-9718	0.0409091	0.065
bPb-3776	0.146919	0.232
bPb-3249	0.0723982	0.137
bPb-2170	0.0189573	0.04
bPb-9608	0.133641	0.24
bPb-2723	0.111111	0.258
bPb-7137	0.140271	0.246
bPb-0487	0.0723982	0.134
bPb-2055	0.446512	0.491
bPb-1318	0.13964	0.245
bPb-8973	0.446512	0.489
bPb-9414	0.438679	0.488
bPb-9604	0.0842105	0.163
bPb-0473	0.127273	0.196
bPb-5638	0.130631	0.199
bPb-7306	0.460465	0.498
bPb-2166	0.275229	0.443
bPb-4415	0.43578	0.492
bPb-9418	0.246575	0.383
bPb-6408	0.43379	0.493
bPb-3217	0.242009	0.38
bPb-7231	0.431193	0.493
bPb-8662	0.344037	0.463
bPb-5400	0.281106	0.446
bPb-9423	0.18552	0.342
bPb-0429	0.298165	0.437
bPb-8294	0.290323	0.433
bPb-2175	0.236111	0.308
bPb-1398	0.348624	0.465
bPb-1535	0.37156	0.478
bPb-2976	0.210046	0.292
bPb-9717	0.211712	0.311
bPb-4949	0.453704	0.497
bPb-0910	0.451613	0.496
bPb-0579	0.146119	0.235
bPb-4531	0.325581	0.429
bPb-3605	0.322115	0.419
bPb-1922	0.273148	0.431
bPb-9957	0.0180995	0.038
bPb-9360	0.268868	0.387
bPb-5290	0.490741	0.491
bPb-1193	0.207547	0.278
bPb-1150	0.274419	0.374
bPb-3382	0.188073	0.262
bPb-1791	0.190909	0.262
bPb-6133	0.278539	0.361
bPb-9005	0.37156	0.493
bPb-4590	0.279279	0.359
bPb-5334	0.276018	0.356
bPb-1723	0.369863	0.491
bPb-8897	0.271889	0.358
bPb-8183	0.383886	0.464
bPb-1133	0.386792	0.466
bPb-4909	0.045045	0.084
bPb-3389	0.236364	0.352
bPb-5339	0.244344	0.362
bPb-7949	0.481818	0.484
bPb-7609	0.306977	0.478
bPb-3089	0.303167	0.444
bPb-6911	0.172727	0.337
bPb-9121	0.168182	0.334
bPb-5249	0.167421	0.334
bPb-4898	0.165899	0.331
bPb-4144	0.16129	0.328
bPb-1213	0.164384	0.33
bPb-2007	0.25463	0.325
bPb-9180	0.452055	0.489
bPb-7429	0.447489	0.487
bPb-1078	0.490741	0.5
bPb-9108	0.104545	0.21
bPb-8081	0.0610329	0.175
bPb-0617	0.415525	0.476
bPb-8935	0.41629	0.478
bPb-2240	0.366197	0.458
bPb-4902	0.0405405	0.104
bPb-2565	0.322581	0.387
bPb-0631	0.488372	0.494
bPb-1959	0.044843	0.063
bPb-9552	0.401826	0.453
bPb-6065	0.402715	0.453
bPb-6502	0.121622	0.213
bPb-8112	0.125581	0.291
bPb-0589	0.136986	0.299
bPb-5201	0.104545	0.27
bPb-0395	0.452055	0.498
bPb-0699	0.294931	0.349
bPb-4285	0.0604651	0.125
bPb-5489	0.0516432	0.106
bPb-5191	0.056338	0.106
bPb-9681	0.0560748	0.096
bPb-7057	0.294931	0.399
bPb-0611	0.135266	0.26
bPb-0615	0.0636364	0.13
bPb-7024	0.0633484	0.123
bPb-7354	0.314286	0.475
bPb-7969	0.178899	0.32
bPb-5900	0.191781	0.326
bPb-6848	0.324074	0.476
bPb-2086	0.38009	0.471
bPb-9757	0.0405405	0.064
bPb-0205	0.242857	0.383
bPb-7557	0.462617	0.498
bPb-5688	0.0639269	0.125
bPb-5519	0.472222	0.497
bPb-6897	0.153153	0.276
bPb-4481	0.155963	0.282
bPb-0715	0.154545	0.277
bPb-4295	0.153153	0.276
bPb-3186	0.269767	0.426
bPb-7626	0.330233	0.444
bPb-6847	0.209302	0.327
bPb-0964	0.0627803	0.123
bPb-8399	0.396313	0.481
bPb-0003	0.488152	0.499
bPb-8986	0.22439	0.386
bPb-8374	0.235849	0.393
bPb-2782	0.220096	0.384
bPb-6879	0.230392	0.395
bPb-5444	0.307339	0.425
bPb-8292	0.488372	0.495
bPb-3050	0.302752	0.433
bPb-1098	0.0452489	0.084
bPb-4523	0.0550459	0.105
bPb-8750	0.0495495	0.095
bPb-1196	0.149321	0.29
bPb-7229	0.328704	0.429
bPb-6755	0.392523	0.49
bPb-9682	0.370892	0.464
bPb-4261	0.35514	0.459
bPb-4875	0.32093	0.424
bPb-7906	0.231481	0.38
bPb-3190	0.236111	0.381
bPb-2501	0.235023	0.379
bPb-4877	0.159817	0.315
bPb-5629	0.136986	0.23
bPb-2230	0.327189	0.42
bPb-9925	0.408654	0.498
bPb-2225	0.12093	0.244
bPb-1628	0.497717	0.499
bPb-1072	0.493151	0.499
bPb-3056	0.472477	0.491
bPb-6881	0.469484	0.489
bPb-1836	0.191781	0.353
bPb-9992	0.28436	0.417
bPb-3677	0.240385	0.375
bPb-2219	0.255814	0.393
bPb-8700	0.0642202	0.154
bPb-5449	0.0765766	0.114
bPb-8779	0.0542986	0.109
bPb-6438	0.483412	0.491
bPb-4040	0.140187	0.23
bPb-9754	0.132075	0.231
bPb-6207	0.100457	0.251
bPb-0890	0.105505	0.259
bPb-0858	0.341232	0.471
bPb-8143	0.198198	0.386
bPb-7991	0.366197	0.476
bPb-1926	0.374429	0.48
bPb-6194	0.364055	0.476
bPb-3563	0.367442	0.479
bPb-3653	0.432432	0.496
bPb-8737	0.434389	0.497
bPb-0994	0.33945	0.415
bPb-2481	0.331797	0.484
bPb-6822	0.218605	0.349
bPb-3870	0.333333	0.484
bPb-9258	0.277778	0.401
bPb-4184	0.0410959	0.11
bPb-8949	0.147619	0.316
bPb-9458	0.327273	0.389
bPb-0590	0.350467	0.447
bPb-2971	0.0723982	0.099
bPb-8302	0.266055	0.429
bPb-3925	0.25	0.417
bPb-1103	0.258216	0.422
bPb-3536	0.226852	0.391
bPb-5755	0.297674	0.451
bPb-6169	0.476852	0.479
bPb-4863	0.0684932	0.207
bPb-8008	0.00900901	0.038
bPb-4228	0.367442	0.467
bPb-4094	0.365297	0.487
bPb-1066	0.365297	0.488
bPb-1154	0.356808	0.463
bPb-0326	0.37788	0.491
bPb-0775	0.365741	0.468
bPb-9800	0.0184332	0.059
bPb-6087	0.3	0.427
bPb-2244	0.0272727	0.074
bPb-9199	0.022831	0.069
bPb-7211	0.21659	0.333
bPb-2587	0.00896861	0.032
bPb-5203	0.00896861	0.032
bPb-1815	0.402913	0.453
bPb-4092	0.419512	0.461
bPb-7208	0.456621	0.471
bPb-1986	0.474654	0.478
bPb-8530	0.486111	0.482
bPb-1566	0.0271493	0.048
bPb-5619	0.486239	0.483
bPb-1593	0.27907	0.354
bPb-8255	0.268519	0.35
bPb-5558	0.260465	0.356
bPb-1051	0.295455	0.424
bPb-1415	0.30137	0.422
bPb-8734	0.200935	0.371
bPb-6222	0.201878	0.374
bPb-6105	0.197183	0.369
bPb-9587	0.29717	0.452
bPb-4601	0.342466	0.496
bPb-4232	0.344037	0.496
bPb-0689	0.149321	0.183
bPb-3533	0.0810811	0.143
bPb-7212	0.347222	0.497
bPb-3698	0.0772727	0.147
bPb-0299	0.0630631	0.137
bPb-8279	0.0772727	0.147
bPb-0305	0.323944	0.399
bPb-3102	0.387097	0.494
bPb-6048	0.342466	0.397
bPb-3993	0.215596	0.318
bPb-1085	0.192488	0.386
bPb-8698	0.194313	0.39
bPb-6296	0.192488	0.386
bPb-7723	0.396135	0.436
bPb-2408	0.448113	0.486
bPb-6884	0.468182	0.498
bPb-2553	0.189815	0.319
bPb-5555	0.418605	0.486
bPb-4895	0.18894	0.318
bPb-8756	0.122172	0.248
bPb-9583	0.345455	0.439
bPb-1264	0.0900901	0.197
bPb-7481	0.0227273	0.1
bPb-7705	0.028169	0.118
bPb-3689	0.055814	0.116
bPb-3025	0.381395	0.485
bPb-9945	0.255814	0.395
bPb-1799	0.383178	0.486
bPb-1137	0.380734	0.485
bPb-2891	0.385321	0.486
bPb-6127	0.293023	0.41
bPb-7199	0.263889	0.383
bPb-7448	0.479452	0.498
bPb-6978	0.345455	0.416
bPb-0663	0.223256	0.333
bPb-3229	0.218605	0.331
bPb-0548	0.220183	0.33
bPb-6664	0.0779817	0.198
bPb-0433	0.087963	0.216
bPb-9213	0.0688073	0.189
bPb-6298	0.0740741	0.181
bPb-8913	0.0730594	0.176
bPb-5289	0.38914	0.493
bPb-2929	0.390909	0.494
bPb-6878	0.0818182	0.187
bPb-9903	0.384259	0.452
bPb-2203	0.186047	0.345
bPb-3030	0.12037	0.247
bPb-4859	0.0181818	0.038
bPb-0312	0.0358744	0.059
bPb-6825	0.275701	0.408
bPb-2548	0.276995	0.409
bPb-1814	0.285714	0.414
bPb-5487	0.286408	0.415
bPb-2965	0.282407	0.411
bPb-0527	0.282927	0.416
bPb-4660	0.465116	0.487
bPb-7989	0.352113	0.47
bPb-2910	0.422018	0.497
bPb-5892	0.425926	0.498
bPb-7273	0.403846	0.46
bPb-0158	0.394366	0.465
bPb-9746	0.322727	0.454
bPb-6347	0.325581	0.46
bPb-0836	0.108597	0.214
bPb-1012	0.165094	0.329
bPb-1068	0.133641	0.224
bPb-0068	0.164319	0.265
bPb-5351	0.111111	0.224
bPb-2440	0.12381	0.234
bPb-3320	0.2723	0.416
bPb-4645	0.105991	0.22
bPb-0736	0.2	0.378
bPb-2394	0.204651	0.376
bPb-4747	0.0045045	0.064
bPb-7278	0.275701	0.42
bPb-5771	0.273148	0.418
bPb-0094	0.271889	0.411
bPb-8283	0.286385	0.424
bPb-8321	0.27907	0.428
bPb-3805	0.338028	0.475
bPb-0040	0.333333	0.472
bPb-0079	0.434579	0.481
bPb-7872	0.319048	0.42
bPb-0353	0.345794	0.48
bPb-8015	0.336406	0.475
bPb-6722	0.439815	0.497
bPb-2630	0.0412844	0.08
bPb-3278	0.052381	0.093
bPb-2406	0.0465116	0.086
bPb-9336	0.474886	0.499
bPb-5295	0.13964	0.229
bPb-4616	0.375566	0.488
bPb-4805	0.305164	0.459
bPb-4209	0.255814	0.366
bPb-3630	0.252336	0.364
bPb-1579	0.165138	0.294
bPb-7695	0.152778	0.284
bPb-4386	0.0403587	0.084
bPb-4925	0.121622	0.196
bPb-9110	0.480952	0.5
bPb-8978	0.131818	0.21
bPb-6504	0.123853	0.195
bPb-8894	0.322727	0.392
bPb-4830	0.451613	0.5
bPb-2550	0.43318	0.495
bPb-8621	0.460094	0.498
bPb-1609	0.451613	0.493
bPb-9111	0.211009	0.311
bPb-6249	0.202765	0.3
bPb-4564	0.366197	0.444
bPb-7335	0.388128	0.493
bPb-1481	0.366197	0.444
bPb-4156	0.26087	0.444
bPb-5298	0.253589	0.441
bPb-5396	0.232227	0.432
bPb-4748	0.454545	0.49
bPb-3907	0.151376	0.268
bPb-3109	0.366667	0.453
bPb-8021	0.15	0.267
bPb-0049	0.156682	0.277
bPb-1253	0.175115	0.309
bPb-6228	0.483871	0.496
bPb-3843	0.486111	0.495
bPb-7689	0.350467	0.475
bPb-8557	0.288372	0.389
bPb-5374	0.334862	0.471
bPb-3623	0.337963	0.47
bPb-3699	0.483721	0.499
bPb-5666	0.402844	0.487
bPb-7827	0.307339	0.409
bPb-0789	0.302326	0.47
bPb-5312	0.162791	0.318
bPb-9599	0.115207	0.164
bPb-8419	0.474178	0.48
bPb-0302	0.437209	0.491
bPb-4456	0.451613	0.493
bPb-5150	0.0633484	0.094
bPb-0200	0.370192	0.453
bPb-1829	0.442922	0.492
bPb-7164	0.206573	0.311
bPb-1928	0.211538	0.312
bPb-8322	0.209524	0.316
bPb-8907	0.202765	0.306
bPb-1411	0.487923	0.488
bPb-0361	0.16129	0.228
bPb-7684	0.045045	0.118
bPb-1893	0.0538117	0.147
bPb-4112	0.0497738	0.143
bPb-0347	0.0863636	0.18
bPb-7069	0.0818182	0.175
bPb-7247	0.46729	0.497
bPb-7063	0.0900901	0.183
bPb-8962	0.418182	0.496
bPb-7724	0.35023	0.452
bPb-9304	0.345455	0.43
bPb-2837	0.472973	0.498
bPb-8569	0.462264	0.497
bPb-1469	0.464455	0.497
bPb-7275	0.472727	0.498
bPb-4699	0.12844	0.172
bPb-1148	0.376744	0.425
bPb-1408	0.238532	0.359
bPb-8437	0.411765	0.487
bPb-6640	0.402715	0.484
bPb-6611	0.178082	0.247
bPb-8896	0.0855856	0.157
bPb-4990	0.117647	0.217
bPb-2427	0.325688	0.474
bPb-3684	0.328767	0.475
bPb-4333	0.324201	0.472
bPb-0513	0.325792	0.474
bPb-3045	0.324201	0.473
bPb-0365	0.331818	0.476
bPb-3268	0.215596	0.332
bPb-4183	0.21267	0.327
bPb-9039	0.210046	0.325
bPb-6973	0.210046	0.325
bPb-9504	0.327014	0.431
bPb-5480	0.262911	0.354
bPb-6949	0.189189	0.287
bPb-7987	0.41629	0.486
bPb-4966	0.136364	0.247
bPb-8013	0.449074	0.495
bPb-9808	0.135747	0.243
bPb-9405	0.131222	0.239
bPb-0098	0.461538	0.498
bPb-6576	0.135135	0.241
bPb-8701	0.383178	0.485
bPb-1329	0.0855856	0.128
bPb-3739	0.202765	0.385
bPb-6096	0.194444	0.379
bPb-3809	0.486111	0.49
bPb-5408	0.311927	0.432
bPb-1999	0.437209	0.499
bPb-9820	0.149321	0.28
bPb-9668	0.334884	0.476
bPb-5265	0.305556	0.458
bPb-0170	0.269767	0.404
bPb-0085	0.172093	0.37
bPb-9562	0.179245	0.378
bPb-6051	0.460465	0.499
bPb-8580	0.18018	0.324
bPb-0292	0.115207	0.204
bPb-1909	0.390244	0.436
bPb-7407	0.255708	0.404
bPb-0837	0.113636	0.231
bPb-2460	0.382488	0.447
bPb-8072	0.387097	0.446
bPb-3830	0.260465	0.414
bPb-6568	0.259259	0.407
bPb-6067	0.320574	0.414
bPb-0050	0.298578	0.405
bPb-2900	0.180995	0.23
bPb-8256	0.378505	0.466
bPb-9327	0.375587	0.464
bPb-6363	0.331707	0.444
bPb-9317	0.109589	0.173
bPb-4135	0.434579	0.476
bPb-8589	0.450704	0.478
bPb-2273	0.0776256	0.179
bPb-6603	0.0958904	0.173
bPb-2424	0.0841121	0.16
bPb-9163	0.428571	0.479
bPb-3792	0.240741	0.414
bPb-0899	0.236111	0.414
bPb-3412	0.236111	0.411
bPb-0909	0.231481	0.41
bPb-9306	0.133641	0.282
bPb-6710	0.225806	0.358
bPb-6260	0.46729	0.497
bPb-0786	0.404651	0.496
bPb-8929	0.392344	0.494
bPb-0949	0.393365	0.495
bPb-4210	0.391509	0.493
bPb-9618	0.0754717	0.214
bPb-0686	0.0642202	0.199
bPb-7763	0.0642202	0.202
bPb-7852	0.222749	0.412
bPb-0029	0.242991	0.428
bPb-7561	0.319444	0.435
bPb-0709	0.328767	0.439
bPb-9186	0.119266	0.223
bPb-1485	0.109589	0.214
bPb-0602	0.114679	0.219
bPb-2835	0.114155	0.222
bPb-4891	0.117371	0.222
bPb-5532	0.203791	0.335
bPb-2869	0.028436	0.04
bPb-6967	0.391705	0.475
bPb-9476	0.081448	0.147
bPb-2425	0.0883721	0.199
bPb-4698	0.0855856	0.155
bPb-8101	0.0976744	0.212
bPb-1241	0.058296	0.108
bPb-7395	0.211268	0.36
bPb-8022	0.0542986	0.109
bPb-6126	0.0963303	0.152
bPb-6135	0.188073	0.341
bPb-0710	0.186364	0.339
bPb-8553	0.474886	0.494
bPb-2325	0.4	0.445
bPb-1661	0.0319635	0.069
bPb-3241	0.263889	0.395
bPb-4115	0.290476	0.411
bPb-8771	0.270642	0.399
bPb-1831	0.0321101	0.07
bPb-7569	0.0380952	0.076
bPb-0797	0.0363636	0.074
bPb-4988	0.0361991	0.074
bPb-8731	0.146226	0.245
bPb-4758	0.33945	0.488
bPb-0071	0.33945	0.488
bPb-4494	0.233184	0.27
bPb-3700	0.439815	0.494
bPb-3910	0.423256	0.487
bPb-8462	0.413953	0.486
bPb-2960	0.144144	0.331
bPb-3945	0.0542986	0.089
bPb-7404	0.481132	0.478
bPb-1420	0.5	0.5
bPb-4318	0.5	0.5
bPb-4970	0.497696	0.5
bPb-7277	0.196347	0.32
bPb-2006	0.261905	0.371
bPb-1494	0.223744	0.369
bPb-6367	0.148148	0.305
bPb-3269	0.141553	0.299
bPb-5238	0.267606	0.385
bPb-0171	0.423256	0.455
bPb-6195	0.477064	0.496
bPb-2314	0.49537	0.499
bPb-6179	0.268519	0.385
bPb-8070	0.027027	0.058
bPb-3138	0.316514	0.388
bPb-0835	0.277778	0.391
bPb-4595	0.278539	0.389
bPb-0877	0.397129	0.462
bPb-1965	0.479263	0.495
bPb-1719	0.308411	0.411
bPb-0799	0.310185	0.417
bPb-5413	0.295775	0.418
bPb-4971	0.481651	0.5
bPb-6239	0.466368	0.499
bPb-9868	0.423963	0.489
bPb-4809	0.330233	0.467
bPb-2689	0.364055	0.444
bPb-9660	0.334884	0.469
bPb-2419	0.0958904	0.17
bPb-3973	0.0958904	0.166
bPb-7008	0.0995475	0.17
bPb-5766	0.296296	0.426
bPb-7360	0.28972	0.423
bPb-4725	0.283019	0.415
bPb-9244	0.286385	0.422
bPb-7292	0.349057	0.463
bPb-7313	0.100457	0.202
bPb-3780	0.389908	0.491
bPb-7323	0.296296	0.428
bPb-7030	0.313364	0.433
bPb-2276	0.365385	0.484
bPb-8135	0.347418	0.461
bPb-9065	0.336449	0.457
bPb-1009	0.178082	0.248
bPb-7193	0.308411	0.397
bPb-9299	0.0727273	0.12
bPb-3433	0.111628	0.205
bPb-4778	0.0787037	0.169
bPb-0572	0.0761905	0.166
bPb-3586	0.33945	0.429
bPb-3554	0.282927	0.386
bPb-4246	0.283721	0.444
bPb-5027	0.284404	0.444
bPb-6311	0.380282	0.458
bPb-5498	0.0751174	0.166
bPb-6419	0.292683	0.395
bPb-2672	0.281553	0.384
bPb-8492	0.404545	0.494
bPb-6069	0.282297	0.38
bPb-6659	0.39726	0.491
bPb-5610	0.0950226	0.196
bPb-9651	0.282297	0.427
bPb-9848	0.321101	0.4
bPb-8150	0.349282	0.471
bPb-9749	0.457944	0.485
bPb-2058	0.290909	0.383
bPb-3427	0.474419	0.495
bPb-6457	0.479263	0.496
bPb-9807	0.246575	0.352
bPb-3921	0.232877	0.34
bPb-0934	0.129032	0.236
bPb-1172	0.21659	0.367
bPb-0597	0.205607	0.391
bPb-6002	0.202765	0.393
bPb-3927	0.202765	0.393
bPb-7179	0.0904977	0.2
bPb-3746	0.397196	0.494
bPb-5822	0.0509259	0.09
bPb-9114	0.213953	0.306
bPb-3487	0.21028	0.302
bPb-1666	0.21028	0.296
bPb-9702	0.217593	0.367
bPb-5196	0.2	0.358
bPb-0055	0.189815	0.338
bPb-0019	0.24537	0.366
bPb-1657	0.239437	0.358
bPb-9082	0.290476	0.406
bPb-5698	0.239631	0.39
bPb-3722	0.239631	0.389
bPb-9522	0.0590909	0.179
bPb-1116	0.0585586	0.174
bPb-1466	0.483568	0.492
bPb-6142	0.485849	0.494
bPb-6121	0.190045	0.273
bPb-8347	0.183486	0.355
bPb-3068	0.175115	0.257
bPb-1256	0.316742	0.394
bPb-4369	0.159091	0.262
bPb-4409	0.155963	0.259
bPb-9796	0.296296	0.453
bPb-4289	0.112613	0.142
bPb-4627	0.104072	0.133
bPb-3022	0.108108	0.137
bPb-6164	0.104072	0.133
bPb-8969	0.104072	0.133
bPb-6607	0.404651	0.463
bPb-5903	0.440367	0.499
bPb-5778	0.435185	0.499
bPb-4125	0.399083	0.458
bPb-0432	0.353488	0.463
bPb-1724	0.139013	0.264
bPb-4178	0.404651	0.48
bPb-0451	0.404651	0.48
bPb-6477	0.416667	0.499
bPb-6385	0.261905	0.391
bPb-5234	0.226852	0.368
bPb-3375	0.165899	0.343
bPb-4379	0.166667	0.337
bPb-4960	0.16055	0.332
bPb-3621	0.165138	0.34
bPb-5748	0.105023	0.186
bPb-4269	0.101382	0.185
bPb-2054	0.103604	0.188
bPb-1176	0.38009	0.482
bPb-7877	0.388889	0.484
bPb-1758	0.380734	0.483
bPb-9154	0.112676	0.204
bPb-5885	0.044843	0.058
bPb-1279	0.442396	0.495
bPb-5515	0.220657	0.368
bPb-6727	0.281818	0.417
bPb-9285	0.13242	0.311
bPb-9349	0.316514	0.458
bPb-3144	0.315068	0.456
bPb-2304	0.103604	0.213
bPb-8382	0.391705	0.459
bPb-6875	0.40367	0.463
bPb-0443	0.3379	0.44
bPb-2940	0.497674	0.495
bPb-6677	0.493088	0.498
bPb-2863	0.490741	0.497
bPb-7146	0.100457	0.21
bPb-4626	0.0769231	0.143
bPb-1621	0.0954545	0.205
bPb-8735	0.224771	0.337
bPb-0108	0.421296	0.492
bPb-9729	0.433962	0.494
bPb-4029	0.346154	0.446
bPb-8921	0.448113	0.498
bPb-8933	0.0921659	0.146
bPb-0670	0.369668	0.455
bPb-5846	0.352941	0.444
bPb-6868	0.269608	0.434
bPb-6170	0.288372	0.443
bPb-7349	0.103604	0.217
bPb-4457	0.104072	0.222
bPb-1221	0.33	0.436
bPb-8272	0.0943396	0.216
bPb-5259	0.357798	0.463
bPb-0043	0.22381	0.368
bPb-6976	0.347032	0.461
bPb-7559	0.226244	0.348
bPb-3732	0.413953	0.49
bPb-7038	0.356808	0.46
bPb-4064	0.369668	0.466
bPb-0844	0.22973	0.349
bPb-8084	0.271889	0.368
bPb-2595	0.27907	0.396
bPb-1140	0.0454545	0.095
bPb-6752	0.255708	0.407
bPb-7769	0.330275	0.443
bPb-1497	0.370192	0.451
bPb-2076	0.182648	0.287
bPb-0179	0.188679	0.301
bPb-4097	0.186603	0.284
bPb-3718	0.184332	0.29
bPb-9783	0.186047	0.293
bPb-6029	0.183962	0.294
bPb-4634	0.27027	0.37
bPb-8043	0.268868	0.39
bPb-3733	0.0691244	0.12
bPb-7863	0.270642	0.387
bPb-5902	0.325243	0.426
bPb-3727	0.134884	0.204
bPb-9237	0.2	0.327
bPb-8078	0.403756	0.493
bPb-7156	0.0829493	0.13
bPb-9155	0.0588235	0.089
bPb-4266	0.149533	0.243
bPb-5769	0.0458716	0.11
bPb-7521	0.198198	0.334
bPb-6965	0.259259	0.384
bPb-2197	0.269406	0.39
bPb-7428	0.258065	0.383
bPb-4989	0.258065	0.381
bPb-8447	0.280543	0.396
bPb-8660	0.253394	0.344
bPb-5494	0.439815	0.487
bPb-7183	0.0863636	0.156
bPb-6747	0.29717	0.407
bPb-2478	0.2287	0.334
bPb-1806	0.0817308	0.177
bPb-2828	0.35023	0.452
bPb-2373	0.384259	0.479
bPb-9601	0.0179372	0.074
bPb-9898	0.421296	0.476
bPb-5091	0.162162	0.284
bPb-8049	0.207373	0.304
bPb-7835	0.292237	0.38
bPb-0366	0.0900901	0.142
bPb-8524	0.0318182	0.085
bPb-0037	0.0324074	0.09
bPb-6706	0.0324074	0.086
bPb-4541	0.341014	0.448
bPb-8568	0.244019	0.404
bPb-8460	0.235577	0.396
bPb-1105	0.246377	0.399
bPb-4219	0.12844	0.248
bPb-7952	0.136364	0.254
bPb-1952	0.136986	0.259
bPb-8051	0.456221	0.5
bPb-1447	0.26484	0.406
bPb-8117	0.0762332	0.108
bPb-1039	0.0765766	0.108
bPb-5599	0.379147	0.481
bPb-9753	0.21659	0.326
bPb-4692	0.0762332	0.108
bPb-8956	0.379808	0.478
bPb-5348	0.433962	0.495
bPb-2097	0.42381	0.494
bPb-1770	0.39819	0.496
bPb-7603	0.407407	0.494
bPb-7437	0.403756	0.493
bPb-1454	0.427907	0.496
bPb-2188	0.310185	0.459
bPb-3227	0.315068	0.426
bPb-5456	0.036036	0.064
bPb-1476	0.0361991	0.064
bPb-8690	0.133028	0.272
bPb-7915	0.39819	0.496
bPb-2748	0.259434	0.39
bPb-7875	0.285068	0.421
bPb-3330	0.270642	0.409
bPb-8020	0.287037	0.422
bPb-4441	0.12037	0.287
bPb-7517	0.106481	0.266
bPb-5296	0.474654	0.5
bPb-7399	0.463303	0.5
bPb-1596	0.305164	0.446
bPb-8074	0.316038	0.449
bPb-5747	0.328638	0.454
bPb-6384	0.278539	0.439
bPb-3491	0.278539	0.442
bPb-8002	0.279817	0.442
bPb-3506	0.275229	0.441
bPb-8109	0.279817	0.441
bPb-9914	0.298165	0.424
bPb-7781	0.282407	0.449
bPb-0202	0.321101	0.388
bPb-4191	0.293532	0.4
bPb-6214	0.410138	0.478
bPb-0027	0.331776	0.431
bPb-9908	0.318182	0.425
bPb-2855	0.0855856	0.147
bPb-5260	0.407583	0.46
bPb-0639	0.239437	0.354
bPb-3419	0.117117	0.174
bPb-0182	0.117117	0.174
bPb-1669	0.369863	0.467
bPb-8539	0.366516	0.464
bPb-4389	0.336406	0.43
bPb-5564	0.0883721	0.187
bPb-5571	0.179724	0.248
bPb-3484	0.495455	0.491
bPb-8823	0.284404	0.455
bPb-0364	0.143519	0.242
bPb-1793	0.055814	0.187
bPb-1556	0.338308	0.395
bPb-5923	0.490566	0.498
bPb-3980	0.0225225	0.064
bPb-1631	0.0225225	0.064
bPb-0981	0.022831	0.064
bPb-7983	0.05	0.095
bPb-8833	0.125	0.196
bPb-9563	0.232558	0.4
bPb-2854	0.301435	0.463
bPb-1737	0.216216	0.293
bPb-5403	0.040724	0.084
bPb-6701	0.040724	0.084
bPb-0995	0.122727	0.174
bPb-2620	0.123853	0.176
bPb-9704	0.115741	0.167
bPb-3020	0.213636	0.332
bPb-0259	0.21267	0.33
bPb-8266	0.00904977	0.048
bPb-0375	0.458128	0.5
bPb-1690	0.246445	0.436
bPb-0783	0.0818182	0.219
bPb-3566	0.251208	0.439
bPb-8037	0.264151	0.432
bPb-3130	0.334884	0.465
NOTE: MAF, Minor allele frequency; PIC, polymorphic information content.
