# Supplementary material for: Association mapping for total polyphenol content, total flavonoid content and antioxidant activity in barley
Source: BMC Genomics. 2018 Jan 25;19:81. doi: 10.1186/s12864-018-4483-6 (PMC5784657; doi:10.1186/s12864-018-4483-6)
Supplement: Supplementary file 10 — Genes around the region of marker bPb-4531. NOTE: Genomic location is showed in physical distance. (XLSX 12 kb) [file 12864_2018_4483_MOESM10_ESM.xlsx]

## Sheet: Sheet1
Additional file 10: Table S5. Genes around the region of marker bPb-4531.
Gene/marke Name	Genomic Location	bp	Protein	Annotation
bPb-4531	Chr1H: 81,294,699-81,295,151
HORVU1Hr1G020510	Chr1H: 80,957,426-80,958,217	792	52aa	Protein coding
HORVU1Hr1G020520	Chr1H: 81,042,669-81,043,514	733	190aa	Protein coding
HORVU1Hr1G020530	Chr1H: 81,122,467-81,134,299	1312	336aa	Thaumatin
HORVU1Hr1G020540	Chr1H: 81,136,651-81,137,013	363	120aa	Protein coding
HORVU1Hr1G020550	Chr1H: 81,179,953-81,181,175	1223	263aa	C2 domain protein
HORVU1Hr1G020560	Chr1H: 81,291,686-81,293,594	1909	488aa	Glycosyltransferase
HORVU1Hr1G020570	Chr1H: 81,431,827-81,432,377	551	183aa	Protein coding
HORVU1Hr1G020580	Chr1H: 81,432,516-81,432,802	287	95aa	Uncharacterized protein
HORVU1Hr1G020590	Chr1H: 81,515,776-81,520,831	2754	917aa	Uncharacterized protein
HORVU1Hr1G020600	Chr1H: 81,522,883-81,524,484	1530	509aa	Peptidase M24B family
NOTE: Genomic location is showed in physical distance.
