# Supplementary material for: Association mapping for total polyphenol content, total flavonoid content and antioxidant activity in barley
Source: BMC Genomics. 2018 Jan 25;19:81. doi: 10.1186/s12864-018-4483-6 (PMC5784657; doi:10.1186/s12864-018-4483-6)
Supplement: Supplementary file 12 — BLAST results of HvUGT with Arabidopsis thaliana. Note: These data are derived from The Arabidopsis Information Resource. (http://plants.ensembl.org). (XLSX 17 kb) [file 12864_2018_4483_MOESM12_ESM.xlsx]

## Sheet: Sheet1
Additional file 11: Table S6. BLAST results of HvUGT with Arabidopsis thaliana.
Gene Hit	Length	E-val	%ID
AT5G49690	461	7e-46	46.91
AT2G22590	471	6e-39	38.92
AT5G65550	467	8e-38	40.54
AT5G26310	482	1e-37	39.15
AT2G18570	471	2e-37	42.01
AT2G18560	381	2e-37	40.45
AT4G36770	458	4e-37	40
AT4G01070	481	9e-37	38.78
AT5G66690	482	2e-36	40.21
AT4G34138	489	1e-35	39.15
AT3G50740	488	4e-35	39.46
AT4G34131	482	6e-35	37.43
AT1G01420	482	8e-35	40.11
AT4G27570	454	3e-34	43.21
AT2G29740	475	8e-34	41.48
AT2G15490	485	1e-33	38.55
AT2G29730	468	3e-33	40.44
AT1G07260	477	4e-33	42.35
AT1G07250	480	5e-33	42.44
AT3G21790	496	6e-33	43.45
AT3G21800	481	6e-33	44.14
AT2G15480	495	7e-33	36.46
AT5G53990	448	1e-32	41.61
AT5G54010	454	2e-32	40.99
AT4G15260	360	3e-32	41.1
AT2G29710	468	4e-32	45.71
AT4G34135	484	4e-32	41.86
AT4G27560	456	6e-32	40.74
AT1G01390	481	2e-31	44.85
AT4G15280	479	3e-31	42.07
AT3G21780	480	3e-31	44.14
AT1G07240	481	3e-31	37.13
AT3G16520	447	4e-31	40
AT2G29750	482	9e-31	38.33
AT3G46670	452	9e-31	38.6
AT3G21750	474	1e-30	44.29
AT2G22930	443	2e-30	39.75
AT3G53160	491	3e-30	35.6
AT2G36760	497	5e-30	35.83
AT2G43840	450	6e-30	35.26
AT2G36780	497	8e-30	35.08
AT2G31790	458	8e-30	34.9
AT3G46660	459	9e-30	36.84
AT1G05680	454	1e-29	36.22
AT2G43820	450	1e-29	33.15
AT3G46680	450	2e-29	38.01
AT3G21760	486	3e-29	39.25
AT2G36770	497	3e-29	35.87
AT5G38040	450	3e-29	37.79
AT1G64910	448	4e-29	40.62
AT1G51210	434	5e-29	42.25
AT1G05675	454	5e-29	36.22
AT5G03490	466	6e-29	41.38
AT3G29630	449	1e-28	38.12
AT1G22400	490	2e-28	35.87
AT1G78270	490	2e-28	36.84
AT5G59590	450	4e-28	35.67
AT5G59580	454	4e-28	34.72
AT1G73880	474	7e-28	38.46
AT3G46700	448	1e-27	35.67
AT3G11340	448	1e-27	37.06
AT3G55710	465	2e-27	36.96
AT3G46650	436	2e-27	35.06
AT2G31750	457	2e-27	35.76
AT5G38010	454	4e-27	37.79
AT2G36750	492	6e-27	34.55
AT5G54060	469	7e-27	37.2
AT2G36800	496	7e-27	35.26
AT1G64920	453	8e-27	38.79
AT3G53150	508	9e-27	39.01
AT4G09500	418	2e-26	35.03
AT5G17050	461	4e-26	32.09
AT5G14860	493	1e-25	35.79
AT2G36970	491	1e-25	33.33
AT2G16890	479	2e-25	33.7
AT5G12890	489	2e-25	34
AT1G22360	482	3e-25	35.8
AT1G50580	449	5e-25	35.54
AT5G05870	465	6e-25	37.5
AT1G22380	489	7e-25	35.56
AT3G22250	462	1e-24	35.84
AT1G05560	470	1e-24	31.88
AT1G05530	456	2e-24	35.37
AT4G15480	491	2e-24	34.43
AT5G17030	460	2e-24	34.57
AT3G46690	453	2e-24	36.55
AT3G55700	461	4e-24	32.97
AT2G30150	441	5e-24	32.94
AT2G30140	456	1e-23	35.09
AT2G36790	496	1e-23	35.83
AT1G22370	310	2e-23	37.16
AT2G26480	453	3e-23	35.94
AT5G17040	443	5e-23	33.7
AT1G30530	454	7e-23	33.7
AT5G05880	452	7e-23	32.94
AT2G28080	483	9e-23	31.36
AT3G21560	497	1e-22	34.25
AT5G05860	451	2e-22	32.57
AT1G22340	488	3e-22	34.5
AT4G14090	457	5e-22	33.33
AT1G24100	461	2e-21	32.14
AT4G15500	476	8e-21	35.29
AT3G46720	448	8e-21	32.16
AT4G15490	480	4e-20	35.42
AT3G02100	465	5e-20	32.63
AT1G06000	436	7e-20	41.86
AT5G37950	346	2e-19	39.67
AT2G23260	457	2e-19	33.33
AT5G05890	456	3e-19	31.49
AT1G10400	468	3e-18	33.73
AT2G23250	439	4e-18	34.34
AT4G15550	475	7e-18	29.53
AT5G05900	451	1e-16	29.07
Note: These data are derived from The Arabidopsis Information Resource (http://plants.ensembl.org)
